# Supplementary material for: An Acoustic Device for Ultra High-Speed Quantification of Cell Strain During Cell–Microbubble Interaction
Source: ACS Biomater Sci Eng. 2023 Sep 25;9(10):5912–23. doi: 10.1021/acsbiomaterials.3c00757 (PMC10565720; doi:10.1021/acsbiomaterials.3c00757)
Supplement: Supplementary file 1 — ab3c00757_si_001.zip [file ab3c00757_si_001.zip]

Archive with 4 entries (4 files):
- Supplementary Information/Supporting Information.pdf
- Supplementary Information/Supporting Video S6.mpeg
- Supplementary Information/Supporting Video S7.mpeg
- Supplementary Information/Supporting Video S8.mpeg
